# Supplementary material for: Adaptive Evolution and Environmental Durability Jointly Structure Phylodynamic Patterns in Avian Influenza Viruses
Source: PLoS Biol. 2014 Aug 12;12(8):e1001931. doi: 10.1371/journal.pbio.1001931 (PMC4130664; doi:10.1371/journal.pbio.1001931)
Supplement: Table S1 — Number of sequences for each avian subtype. (XLSX) [file pbio.1001931.s017.xlsx]

## Sheet: Sheet1
AIV Subtype	Number of sequences
H1	255
H2	175
H3	710
H4	520
H5	257
H6	370
H7	255
H9	62
H10	289
H11	275
H12	99
