# Supplementary material for: Adaptive Evolution and Environmental Durability Jointly Structure Phylodynamic Patterns in Avian Influenza Viruses
Source: PLoS Biol. 2014 Aug 12;12(8):e1001931. doi: 10.1371/journal.pbio.1001931 (PMC4130664; doi:10.1371/journal.pbio.1001931)
Supplement: Table S3 — HA subtype and corresponding statistics. (XLSX) [file pbio.1001931.s019.xlsx]

## Sheet: Sheet1
HA subtype	Host Shannon index	Nucleotide mutation rate	Amino acid substitution rate	Fst	Environmental durability
H1	2.26	0.003248	0.006732	0.637	9.54
H2	1.98	0.00368	0.0081608	0.853	25.69
H3	2.16	0.00168	0.0037446	0.554	25.93
H4	1.97	0.00181	0.0042911	0.562	12.61
H5	2.45	0.00251	0.0055917	0.58	13.53
H6	2.43	0.00341	0.0082949	0.596	16.06
H7	2.79	0.00465	0.009953	0.667	20.45
H9	1.6	0.00222	0.0077496	0.407	8.03
H10	2.2	0.00456	0.0097171	0.183	3.65
H11	2.07	0.00415	0.008132	0.413	5.56
H12	1.85	0.002583	0.00549	0.832	14.79
