# Supplementary material for: Adaptive Evolution and Environmental Durability Jointly Structure Phylodynamic Patterns in Avian Influenza Viruses
Source: PLoS Biol. 2014 Aug 12;12(8):e1001931. doi: 10.1371/journal.pbio.1001931 (PMC4130664; doi:10.1371/journal.pbio.1001931)
Supplement: Table S4 — Medium, minimal, and maximal values of strain diversity for the different extreme configurations across 10 replicates. “Human demography” assumes a lifespan of 80 y, and “Avian demography” assumes a lifespan of 4 y. Strong environmental transmission assumes a drking rate of 104 centileters per day. (XLSX) [file pbio.1001931.s020.xlsx]

## Sheet: Sheet1
Parameter	No Environmental transmission	Strong environmental transmission
Human demography	1.109 (1-1.17)	9.51(9.27-9.71)
Avian demography	2.69 (2.33-3.14)	68.34(64.64-70.99)
