# Supplementary material for: Adaptive Evolution and Environmental Durability Jointly Structure Phylodynamic Patterns in Avian Influenza Viruses
Source: PLoS Biol. 2014 Aug 12;12(8):e1001931. doi: 10.1371/journal.pbio.1001931 (PMC4130664; doi:10.1371/journal.pbio.1001931)
Supplement: Table S5 — Results of the multiple regression analysis with a different amplitude of temperature seasonality. (XLSX) [file pbio.1001931.s021.xlsx]

## Sheet: Sheet1
Seasonality amplitude	Environmental durability	Geographic structure	Host diversity	Amino acid subsitution rate	Nucleotide mutation rate
0	0.686791	-0.28543	0.110669	-0.994953	0.276705
0.2	0.240323	0	0.0446957	-0.748431	0
0.5	0.235868	0	0.114426	-0.771705	0
